# Supplementary material for: Transcriptomic Analysis and the Effect of Maturity Stage on Fruit Quality Reveal the Importance of the L-Galactose Pathway in the Ascorbate Biosynthesis of Hardy Kiwifruit (Actinidia arguta)
Source: Int J Mol Sci. 2022 Jun 19;23(12):6816. doi: 10.3390/ijms23126816 (PMC9223753; doi:10.3390/ijms23126816)
Supplement: Supplementary file 1 [file ijms-23-06816-s001.zip]

Archive with 1 entries (1 files):
- ijms-1738076-supplementary.pdf
